# Supplementary material for: Genomic and prognostic heterogeneity among RAS/BRAF V600E/TP53 co‐mutated resectable colorectal liver metastases
Source: Mol Oncol. 2021 Jan 8;15(4):830–45. doi: 10.1002/1878-0261.12885 (PMC8024718; doi:10.1002/1878-0261.12885)
Supplement: Supplementary file 6 — Table S1. Primers for Sanger sequencing. Table S2. Correlation between CNA heterogeneity score (calculated as the intrapatient mean pairwise Euclidean distance) and other CNA variables. Table S3. Overrepresentation of RAS/BRAF V600E and TP53 co‐mutation according to key clinicopathological variables (n = 171 patients). [file MOL2-15-830-s006.xlsx]

## Sheet: S.Table.1
Supplementary Table 1
Primers for Sanger sequencing
Gene	Exons	Product size	Forward primer (5'-3')	Reverse primer (5'-3')	Annealing temp (°C)	Number of cycles
TP53	2-4	837	tcagacactggcatggtgtt	gccaaagggtgaagaggaat	60°C	35
	5-6	464	cacttgtgccctgactttca	cttaacccctcctcccagag	60°C	35
	7-9	887	cctgcttgccacaggtct	aagaaaacggcattttgagtg	60°C	35
	10	300	tgcatgttgcttttgtaccg	gaaggcaggatgagaatgga	60°C	35
	11	257	aaagcattggtcagggaaaa	gcaagcaagggttcaaagac	60°C	35

## Sheet: S.Table.2
Supplementary Table 2
Correlation between CNA heterogeneity score (calculated as the intra-patient mean pair-wise Euclidean distance) and other CNA variables
Variable	test (method)	Spearman's rho	p-value
Fraction of discordant CNAs	Correlation (Spearman)	0.7	<0.001
Intra-patient median aberrant cell fraction	Correlation (Spearman)	-0.28	0.05
Intra-patient median ploidy state	Correlation (Spearman)	0.54	<0.001
Intra-patient ploidy range	Correlation (Spearman)	0.7	<0.001

## Sheet: S.Table.3
Supplementary Table 3
Overrepresentation of RAS/BRAFV600E and TP53 co-mutation according to key clinicopathological variables (n=171 patients)
Variable	test (method)	Distribution of co-mutated in each group	Odds ratio	p-value	Interpretation
Sidedness (left-sided versus right-sided)	Fisher's exact test	35/135 left-sided; 18/36 right-sided	2.8	0.008	Enriched in right-sided
Positive nodal status	Fisher's exact test	28/116 positive nodal status; 25/55 negative nodal status or unknown	0.38	0.008	Depleted in patients with positive nodal status
Extrahepatic metastases	Fisher's exact test	15/32 with extrahep. disease, 38/139 without extrahep. disease	2.3	0.04	Enriched
Neoadjuvant EGFR/VEGF treatment	Fisher's exact test	8/47 with treatment, 45/124 without treatment	0.36	0.02	Depleted in treated patients
